# Supplementary material for: Reconstruction of the Vancomycin-Susceptible Staphylococcus aureus Phenotype From a Vancomycin-Intermediate S. aureus XN108
Source: Front Microbiol. 2018 Nov 28;9:2955. doi: 10.3389/fmicb.2018.02955 (PMC6279853; doi:10.3389/fmicb.2018.02955)
Supplement: Supplementary file 2 [file Table_1.XLSX]

## Sheet: Sheet1
Supplementary Table S3. Differentailly regulated genes K65 compared to XN108.
Gene_id	Flod Change	padj	Description
Up regulated
SAXN108_0010	2.03544	1.96e-42	Histidine ammonia-lyase
SAXN108_0011	2.14177	3.52e-61	Seryl-tRNA synthetase
SAXN108_0044	1.5827	7.74e-09	Glycerophosphoryl diester phosphodiesterase
SAXN108_0045	1.87899	0.00024031	putative acyl dehydratase MaoC
SAXN108_0053	2.80778	0.027342	hypothetical protein
SAXN108_0054	1.94819	9.2e-06	hypothetical protein
SAXN108_0055	1.74899	0.00040379	cadmium resistance permease%2C CadD
SAXN108_0093	1.73218	2e-58	putative myosin-crossreactive antigen
SAXN108_0096	11.0493	3.09e-274	immunoglobulin G binding protein A
SAXN108_0097	1.6034	1.43e-22	HTH-type transcriptional regulator SarS
SAXN108_0114	2.51054	9.27e-05	NAD dependent epimerase/dehydratase family protein
SAXN108_0127	2.18932	0.046407	binding-protein-dependent transport systemmembrane component
SAXN108_0153	1.7965	8.22e-51	Aldehyde dehydrogenase B
SAXN108_0172	1.58699	1.04e-21	Nicotinamidase/isochorismatase family protein
SAXN108_0173	2.07148	8.35e-48	putative thiamine pyrophosphate enzyme
SAXN108_0176	2.122	1.21e-91	hypothetical protein
SAXN108_0177	2.17684	3.76e-60	hypothetical protein
SAXN108_0178	1.74756	2.6e-55	sucrose-specific PTS transporter protein
SAXN108_0179	1.58018	6.22e-35	Sialic acid utilization regulator%2C RpiR family
SAXN108_0187	1.71002	0.0011041	putative phosphodiesterase
SAXN108_0189	2.434	0.00034589	Maltose/maltodextrin transport ATP-binding protein
SAXN108_0197	3.23742	5.83e-236	putative sugar phosphate transport protein
SAXN108_0201	1.50274	4.61e-39	formate acetyltransferase
SAXN108_0203	4.05431	0.011144	hypothetical protein
SAXN108_0204	2.31359	3.57e-21	hypothetical protein
SAXN108_0216	1.94735	9.84e-11	hypothetical protein
SAXN108_0217	1.88387	2.51e-05	hypothetical protein
SAXN108_0218	1.77592	1.61e-45	flavohemoprotein
SAXN108_0239	1.72317	2e-41	cell wall metabolism protein
SAXN108_0242	2.22534	8.29e-05	holin-like protein
SAXN108_0303	1.73006	4.66e-21	membrane protein
SAXN108_0307	1.837	0.0029302	Phage integrase
SAXN108_0313	1.78959	0.0080138	hypothetical protein
SAXN108_0314	1.78063	0.00016222	hypothetical protein
SAXN108_0318	1.61988	0.019921	hypothetical protein
SAXN108_0319	1.78225	0.0011591	hypothetical protein
SAXN108_0364	2.52919	2.89e-27	phage protein
SAXN108_0366	2.9005	1.41e-23	hypothetical protein
SAXN108_0367	3.5057	5.15e-50	hypothetical protein
SAXN108_0369	3.67956	5.41e-22	N-acetylmuramoyl-L-alanine amidase
SAXN108_0382	1.52381	2.11e-08	Transcriptional regulator%2C MarR family
SAXN108_0383	1.53592	0.0035916	hypothetical protein
SAXN108_0384	2.10405	0.018365	hypothetical protein
SAXN108_0398	2.01531	0.00041842	hypothetical protein
SAXN108_0403	1.59982	0.018834	hypothetical protein
SAXN108_0421	1.91609	9.16e-09	hypothetical protein
SAXN108_0423	1.78546	1.16e-41	hypothetical protein
SAXN108_0435	1.51032	1.84e-11	hypothetical protein
SAXN108_0439	1.53744	7.04e-25	Inosine-5'-monophosphate dehydrogenase
SAXN108_0443	5.16636	1.15e-11	hypothetical protein
SAXN108_0444	8.03719	2e-163	hypothetical protein
SAXN108_0447	2.3899	5.08e-06	Tetracycline resistance protein TetM
SAXN108_0463	3.14121	0.015414	hypothetical protein
SAXN108_0464	4.78665	0.035787	hypothetical protein
SAXN108_0470	1.7951	0.01896	hypothetical protein
SAXN108_0477	1.65135	0.0095033	Exotoxin 7
SAXN108_0480	3.42573	0.0029383	Exotoxin 8
SAXN108_0489	1.90948	0.00038099	Exotoxin
SAXN108_0506	1.54786	1.86e-06	hypothetical protein
SAXN108_0507	1.54525	4.92e-07	hypothetical protein
SAXN108_0509	2.753	7.28e-12	Sodium-dependent transporter
SAXN108_0515	3.89905	1.27e-43	putative exported protein
SAXN108_0521	2.4703	0.0039931	LysR family regulatory protein
SAXN108_0545	1.60864	7.58e-15	Veg protein
SAXN108_0546	1.50948	6.79e-16	4-diphosphocytidyl-2-C-methyl-D-erythritol kinase
SAXN108_0603	1.67276	2.58e-05	N-acetyl-L%2CL-diaminopimelate deacetylase
SAXN108_0605	1.99608	1.54e-72	chaperone protein HchA
SAXN108_0608	1.54386	2.08e-16	Branched-chain amino acid aminotransferase
SAXN108_0623	1.89238	1.89e-11	GTP cyclohydrolase I type2
SAXN108_0624	2.22009	2.69e-23	hypothetical protein
SAXN108_0625	1.77088	1.54e-05	hypothetical protein
SAXN108_0649	1.54407	0.002145	hypothetical protein
SAXN108_0650	1.58703	0.00021068	Putative Dihydrolipoamide dehydrogenase
SAXN108_0668	1.6186	0.001713	hypothetical protein
SAXN108_0671	1.88604	4.24e-34	Alcohol dehydrogenase
SAXN108_0724	1.8048	8.29e-21	Acetyltransferase GNAT family
SAXN108_0732	1.79868	6.16e-33	Secretory antigen precursor SsaA
SAXN108_0744	1.78289	0.00022032	hypothetical protein
SAXN108_0750	1.58655	0.0010939	hypothetical protein
SAXN108_0764	4.28416	1.22e-130	hypothetical protein
SAXN108_0766	2.57087	1.25e-08	Transcriptional repressor of the fructose operon%2C DeoR family
SAXN108_0767	2.74801	1.22e-13	1-phosphofructokinase
SAXN108_0768	3.98254	1.11e-47	hypothetical protein
SAXN108_0775	1.52145	3.15e-37	hypothetical protein
SAXN108_0776	1.74223	1.72e-68	hypothetical protein
SAXN108_0806	2.03362	0.0069513	hypothetical protein
SAXN108_0815	1.58394	2.96e-06	hypothetical protein
SAXN108_0857	1.64961	0.0019472	staphylocoagulase precursor
SAXN108_0858	1.53429	0.0033086	secretory extracellular matrix and plasma binding protein
SAXN108_0859	1.89926	0.00097974	hypothetical protein
SAXN108_0865	1.51657	4.42e-06	hypothetical protein
SAXN108_0871	1.62	1.82e-20	Organic hydroperoxide resistance protein
SAXN108_0874	2.32651	3.73e-19	Thioredoxin
SAXN108_0884	1.76519	0.0012859	pathogenicity island protein%2C integrase
SAXN108_0904	4.31576	5.63e-106	hypothetical protein
SAXN108_0905	2.7625	5.13e-29	Pathogenicity island protein
SAXN108_0906	2.03311	3.62e-35	hypothetical protein
SAXN108_0907	1.95436	1.2e-75	hypothetical protein
SAXN108_0954	1.61755	1.32e-14	Glycerophosphoryl diester phosphodiesterase%2C periplasmic
SAXN108_0992	1.64806	7.27e-08	Tryptophanyl-tRNA synthetase
SAXN108_0993	1.60222	3.9e-46	regulatory protein spx
SAXN108_1018	2.21305	4.88e-13	Toxic anion resistance protein
SAXN108_1030	1.57266	3.4e-07	hypothetical protein
SAXN108_1031	2.8542	8.83e-05	hypothetical protein
SAXN108_1032	1.77137	2.1e-20	glycosyl transferase%2C group 1 family protein
SAXN108_1033	2.07012	0.037917	hypothetical protein
SAXN108_1063	1.94106	1.15e-05	Phosphoribosylaminoimidazole-succinocarboxamide
SAXN108_1082	1.67872	1.27e-09	Cytochrome d ubiquinol oxidase subunit I
SAXN108_1086	1.55119	2.38e-08	hypothetical protein
SAXN108_1103	1.86171	2.5e-15	hypothetical protein
SAXN108_1107	1.95476	4.8e-13	hypothetical protein
SAXN108_1108	2.57066	2.6e-14	hypothetical protein
SAXN108_1140	1.65976	3.29e-31	Thioredoxin
SAXN108_1149	1.63699	7.8e-31	hypothetical protein
SAXN108_1150	1.97299	7.95e-21	hypothetical protein
SAXN108_1151	1.98912	4.8e-13	hypothetical protein
SAXN108_1153	1.86689	7.49e-64	fibrinogen-binding protein
SAXN108_1154	1.88457	2.03e-56	fibrinogen-binding protein
SAXN108_1155	2.31898	0.0010929	hypothetical protein
SAXN108_1165	2.05229	8.13e-09	Ornithine carbamoyltransferase
SAXN108_1166	2.34719	1.14e-20	Carbamate kinase
SAXN108_1170	2.40463	0.028094	hypothetical protein
SAXN108_1171	57.1945	8.93e-62	antibacterial protein
SAXN108_1172	17.2708	4e-09	antibacterial protein
SAXN108_1185	2.01701	3.23e-19	hypothetical protein
SAXN108_1198	1.8728	1.59e-05	Aspartate carbamoyltransferase
SAXN108_1199	2.64552	3.21e-19	Dihydroorotase
SAXN108_1200	2.34652	1.55e-12	Carbamoyl-phosphate synthase small chain
SAXN108_1201	2.42596	2.37e-45	Carbamoyl-phosphate synthase large chain
SAXN108_1202	2.12419	5.97e-09	Orotidine 5'-phosphate decarboxylase
SAXN108_1203	1.75521	0.0021699	Orotate phosphoribosyltransferase
SAXN108_1239	2.13477	3.55e-23	SSU ribosomal protein S16p
SAXN108_1240	1.53706	0.010813	16S rRNA processing protein RimM
SAXN108_1249	1.64299	0.024343	Putative cell wall hydrolase
SAXN108_1265	1.53429	4.22e-09	putative membrane protein
SAXN108_1269	1.57555	1.11e-11	hypothetical protein
SAXN108_1272	1.62567	0.0071179	putative ribosomal protein
SAXN108_1281	1.61934	0.0018208	GntR family transcriptional regulator
SAXN108_1305	1.74747	3.89e-34	Glycerol kinase
SAXN108_1313	1.63489	4.74e-15	glutamine synthetase
SAXN108_1314	1.50248	1.17e-29	Glutamine synthetase
SAXN108_1349	1.57897	1.47e-22	hypothetical protein
SAXN108_1354	1.95587	4.9e-10	GMP reductase
SAXN108_1364	1.90632	2.13e-30	Large-conductance mechanosensitive channel
SAXN108_1392	1.74377	7.15e-05	putative hydrolase
SAXN108_1403	1.50437	0.0072915	Phosphate transport system permease protein PstC
SAXN108_1426	2.17253	1.91e-10	Branched-chain amino acid transport system carrier protein
SAXN108_1427	3.35121	1.09e-27	hypothetical protein
SAXN108_1428	3.38394	1.08e-35	hypothetical protein
SAXN108_1453	1.70229	0.01344	hypothetical protein
SAXN108_1457	2.02073	1.32e-06	putative transporter
SAXN108_1458	2.2047	1.28e-12	Amino acid permease
SAXN108_1459	3.12968	3.32e-19	Threonine dehydratase%2C catabolic
SAXN108_1460	4.06611	7.08e-18	Alanine dehydrogenase
SAXN108_1463	1.59015	0.00039101	hypothetical protein
SAXN108_1485	1.51098	0.044988	hypothetical protein
SAXN108_1493	1.8095	2.85e-09	Heptaprenyl diphosphate synthase component I
SAXN108_1514	1.60723	6.14e-16	sensor kinase SrrB
SAXN108_1520	1.80893	1.9e-24	integrase/recombinase
SAXN108_1533	1.68316	7.54e-13	Glyoxalase/bleomycin resistance protein
SAXN108_1536	1.86026	0.022987	hypothetical protein
SAXN108_1584	1.54914	4.56e-29	DNA primase
SAXN108_1587	2.11328	4.58e-98	Glycyl-tRNA synthetase
SAXN108_1609	1.68827	0.0018172	coproporphyrinogen oxidase
SAXN108_1615	2.19539	0.006422	Late competence protein ComEA%2C DNA receptor
SAXN108_1637	1.86849	2.08e-15	hypothetical protein
SAXN108_1642	2.0465	0.00040329	O-methyltransferase family protein
SAXN108_1644	1.57724	6.45e-21	hypothetical protein
SAXN108_1645	1.59679	2.38e-15	hypothetical protein
SAXN108_1651	1.65313	2.84e-14	putative oxygenase
SAXN108_1652	1.5073	9.23e-05	hypothetical protein
SAXN108_1654	1.71321	2.27e-12	hypothetical protein
SAXN108_1656	1.86185	7.08e-40	hypothetical protein
SAXN108_1696	2.24699	7.58e-06	Uroporphyrinogen-III synthase
SAXN108_1697	1.50948	8.82e-11	Porphobilinogen deaminase
SAXN108_1707	1.56776	7.56e-23	Translation initiation factor 3
SAXN108_1709	2.34132	4.1e-30	Threonyl-tRNA synthetase
SAXN108_1713	2.25525	9.24e-74	NADPH-dependent glyceraldehyde-3-phosphate dehydrogenase
SAXN108_1738	1.52712	2.12e-36	Universal stress protein family
SAXN108_1744	1.69465	0.00013807	aminotransferase class-V protein
SAXN108_1757	1.58848	0.0018819	Tyrosyl-tRNA synthetase
SAXN108_1760	1.86942	1.37e-27	haptoglobin-binding surface protein
SAXN108_1789	1.59927	8.4e-16	Leucyl-tRNA synthetase
SAXN108_1790	1.68599	1.87e-13	hypothetical protein
SAXN108_1797	1.70298	1.21e-54	Proline dehydrogenase (Proline oxidase)
SAXN108_1811	1.9944	1.97e-63	Transaldolase
SAXN108_1812	1.67509	0.00035987	hypothetical protein
SAXN108_1826	2.37817	0.016901	hypothetical protein
SAXN108_1827	2.06645	1.82e-86	hypothetical protein
SAXN108_1828	1.93407	4.03e-80	hypothetical protein
SAXN108_1829	3.66764	1.16e-19	hypothetical protein
SAXN108_1830	2.34202	0.0023664	hypothetical protein
SAXN108_1869	1.87928	0.00065033	hypothetical protein
SAXN108_1881	1.59703	2.67e-05	hypothetical protein
SAXN108_1888	1.76211	8.2e-20	hypothetical protein
SAXN108_1892	1.53714	1.33e-06	AhpC/TSA family protein
SAXN108_1907	1.65116	6.94e-10	hypothetical protein
SAXN108_1908	1.91773	8.14e-08	hypothetical protein
SAXN108_1924	13.8118	2.57e-08	Phage protein
SAXN108_1925	23.3509	7.89e-06	Phage protein
SAXN108_1926	3.41445	0.0004678	Phage capsid and scaffold
SAXN108_1928	4.92752	0.014378	Phage capsid and scaffold
SAXN108_1930	5.40646	1.06e-13	Phage major capsid protein
SAXN108_1931	7.12469	1.54e-08	phage protein
SAXN108_1933	2.76476	4.91e-05	Phage minor capsid protein
SAXN108_1937	2.23163	0.00066491	Phage protein
SAXN108_1947	2.97239	0.035483	Phage protein
SAXN108_1948	2.87803	0.015632	Phage protein
SAXN108_1968	1.94018	0.0023585	hypothetical protein
SAXN108_1973	1.67574	0.043911	Phage integrase
SAXN108_1992	1.52192	2.75e-07	putative exonuclease
SAXN108_2015	1.63302	5.2e-13	Nitric oxide synthase oxygenase
SAXN108_2016	1.60139	5.48e-10	Prephenate dehydratase
SAXN108_2019	1.5254	1.81e-11	isochorismatase family protein
SAXN108_2046	2.51026	4.18e-30	Phage lysin%2C N-acetylmuramoyl-L-alanine amidase
SAXN108_2051	3.60296	5.55e-06	hypothetical protein
SAXN108_2052	4.45196	0.00013239	hypothetical protein
SAXN108_2090	2.19188	5.79e-05	Recombinational DNA repair protein RecT (prophage associated)
SAXN108_2091	2.15374	0.0032837	ATPase involved in DNA repair%2C phage associated
SAXN108_2124	1.57734	2.33e-10	serine-aspartate repeat family protein%2C SdrH
SAXN108_2125	1.61208	7.13e-14	Membrane anchored protein
SAXN108_2126	2.15571	7.47e-48	Nitroreductase family protein
SAXN108_2127	1.55792	5.01e-14	putative carbon-nitrogen hydrolase
SAXN108_2128	3.43555	3.45e-169	delta-hemolysin precursor
SAXN108_2129	4.02758	0	Accessory gene regulator B
SAXN108_2130	3.94207	3.96e-258	Accessory gene regulator D pheromone precursor%2C type III
SAXN108_2131	4.19016	0	accessory regulator protein C
SAXN108_2132	4.03376	0	accessory gene regulator protein A
SAXN108_2296	2.30164	4.05e-12	Dihydroxy-acid dehydratase
SAXN108_2297	1.61337	0.00020988	Acetolactate synthase large subunit
SAXN108_2298	3.28157	0.026489	acetolactate synthase 1 regulatory subunit
SAXN108_2300	1.53678	0.0026729	2-isopropylmalate synthase
SAXN108_2302	1.61796	0.036451	3-isopropylmalate dehydrogenase
SAXN108_2391	2.96506	0.00018775	zinc and cobalt transport repressor protein
SAXN108_2392	1.68353	0.000156	zinc resistance protein
SAXN108_2415	1.5898	9.49e-06	hypothetical protein
SAXN108_2419	1.58985	1.18e-13	hypothetical protein
SAXN108_2420	2.11093	6.14e-38	hypothetical protein
SAXN108_2441	1.51083	4.75e-07	hypothetical protein
SAXN108_2442	6.40243	0	6-phospho-beta-galactosidase
SAXN108_2443	5.4185	0	PTS system%2C lactose-specific IIBC components
SAXN108_2444	5.35704	4.88e-84	PTS system%2C lactose-specific IIA component
SAXN108_2445	4.86159	4.03e-135	Tagatose 1%2C6-diphosphate aldolase
SAXN108_2446	3.9856	4.77e-107	Tagatose-6-phosphate kinase
SAXN108_2447	4.06341	9.53e-148	Galactose-6-phosphate isomerase%2C LacB subunit
SAXN108_2448	3.5026	1.08e-81	Galactose-6-phosphate isomerase%2C LacA subunit
SAXN108_2459	2.62848	3.19e-16	Alpha-acetolactate decarboxylase
SAXN108_2460	1.54939	1.33e-06	Acetolactate synthase%2C catabolic
SAXN108_2548	1.9446	1.19e-23	Na+/H+ antiporter NhaC
SAXN108_2549	1.65897	1.12e-17	D-octopine dehydrogenase
SAXN108_2550	1.60698	0.00031513	hypothetical protein
SAXN108_2551	1.93097	3.78e-25	hypothetical protein
SAXN108_2580	2.35739	1.01e-105	Urocanate hydratase
SAXN108_2581	2.49026	1.95e-10	LysR family regulatory protein
SAXN108_2585	1.79467	1.34e-07	hypothetical protein
SAXN108_2602	1.61209	5.21e-06	putative transport protein
SAXN108_2603	1.82376	0.0029697	hypothetical protein
SAXN108_2628	1.6609	7.35e-12	hypothetical protein
SAXN108_2639	1.85811	1.88e-05	hypothetical protein
SAXN108_2651	1.52375	1.67e-05	nitrate reductase subunit beta
SAXN108_2664	1.63441	0.0022096	putative lipoprotein
SAXN108_2665	2.15674	1.05e-05	hypothetical protein
SAXN108_2672	1.72222	3.24e-14	cation efflux family protein
SAXN108_2674	1.96049	2.09e-60	Gamma-hemolysin component A
SAXN108_2676	1.88837	5.46e-47	Gamma-hemolysin component C
SAXN108_2677	1.72383	2.53e-32	Gamma-hemolysin component B
SAXN108_2689	1.70156	1.62e-18	putative transporter protein
SAXN108_2691	1.60585	6.34e-13	hypothetical protein
SAXN108_2728	1.65595	2.14e-14	hypothetical protein
SAXN108_2731	1.60616	4.52e-08	putative short chain dehydrogenase
SAXN108_2735	1.66663	0.027846	hypothetical protein
SAXN108_2748	1.58661	8.12e-05	Fibronectin binding protein FnbB
SAXN108_2750	1.90885	4.25e-15	Fibronectin binding protein FnbA
SAXN108_2754	1.53176	0.045468	Gluconate operon transcriptional repressor
SAXN108_2763	3.60322	0.0088528	ABC transporter ATP-binding protein
SAXN108_2771	1.96733	4.21e-22	bleomycin resistance protein
SAXN108_2772	2.23665	4.91e-82	nitroreductase family protein
SAXN108_2773	2.37953	4.75e-155	D-lactate dehydrogenase
SAXN108_2777	1.54468	6.42e-11	LPXTG specific sortase A
SAXN108_2793	3.1525	6.42e-13	hypothetical protein
SAXN108_2797	1.669	0.0081816	putative 6-O-methylguanine DNAmethyltransferase
SAXN108_2803	1.77384	3.16e-06	TetR family regulatory protein
SAXN108_2809	1.79826	2.06e-13	putative heavy-metal-associated protein
SAXN108_2819	1.95401	4.8e-13	immunodominant antigen A
SAXN108_2835	1.51474	0.044998	Transposase
SAXN108_2842	1.66862	6.59e-14	hypothetical protein
SAXN108_2892	2.55029	0.00022584	hypothetical protein
SAXN108_2901	2.29185	2.56e-19	fibrinogen and keratin-10 binding surfaceanchored protein
SAXN108_2927	1.55155	9.3e-06	hypothetical protein
SAXN108_2943	1.96666	2.12e-60	lipase precursor
SAXN108_2944	2.53957	1.07e-44	lipase precursor
SAXN108_2960	3.04723	6.41e-05	hypothetical protein
SAXN108_2964	1.68583	0.0032197	Pyrrolidone-carboxylate peptidase
SAXN108_2967	1.67607	7.25e-10	collagen adhesin
SAXN108_2984	2.00747	0.00037411	hypothetical protein
SAXN108_2985	1.54614	0.0067054	hypothetical protein
SAXN108_2991	1.83779	0.0018384	Ribonuclease P protein component
SAXN108_t16	2.52334	3.08e-16	tRNA-Arg
SAXN108_t17	2.65128	0.032544	tRNA-OTHER
Down regulated
SAXN108_0014	0.592901	1.9295e-08	putative hydrolase
SAXN108_0047	0.653101	1.9924e-26	Methicillin resistance regulatory sensor-transducer MecR1
SAXN108_0070	0.598163	2.0431e-10	putative restriction enzyme
SAXN108_0071	0.50978	4.3608e-06	putative restriction enzyme modulator protein
SAXN108_0100	0.446844	1.7385e-19	lipoprotein
SAXN108_0110	0.640513	0.024079	hypothetical protein
SAXN108_0112	0.530714	3.2524e-16	hypothetical protein
SAXN108_0116	0.472754	0.049707	galactosyl transferase
SAXN108_0120	0.602473	1.7536e-40	putative LPXAG surface protein
SAXN108_0133	0.645608	8.8909e-09	putative DNA-binding protein
SAXN108_0135	0.195144	0	capsular polysaccharide synthesis enzyme
SAXN108_0136	0.196715	0	capsular polysaccharide synthesis enzyme
SAXN108_0137	0.205695	4.7519e-258	capsular polysaccharide synthesis enzyme
SAXN108_0138	0.192091	1.588e-275	Capsular polysaccharide synthesis enzyme Cap8D
SAXN108_0139	0.204957	5.8639e-197	capsular polysaccharide synthesis enzyme
SAXN108_0140	0.200032	1.7923e-205	Capsular polysaccharide synthesis enzyme Cap8F
SAXN108_0141	0.218727	6.7967e-175	Capsular polysaccharide synthesis enzyme Cap8G
SAXN108_0142	0.199052	8.0859e-131	Capsular polysaccharide synthesis enzyme Cap8H
SAXN108_0143	0.197708	5.9939e-125	Capsular polysaccharide synthesis enzyme Cap8I
SAXN108_0144	0.25424	1.2845e-41	Capsular polysaccharide synthesis enzyme Cap8J
SAXN108_0145	0.211295	3.9925e-99	capsular polysaccharide synthesis enzyme
SAXN108_0146	0.248382	3.707e-96	capsular polysaccharide synthesis enzyme
SAXN108_0147	0.280579	3.9709e-38	capsular polysaccharide synthesis enzyme
SAXN108_0148	0.254785	3.6661e-85	capsular polysaccharide synthesis enzyme
SAXN108_0149	0.282967	1.8861e-108	capsular polysaccharide synthesis enzyme
SAXN108_0150	0.306619	8.6289e-97	Capsular polysaccharide synthesis enzyme Cap8P
SAXN108_0156	0.484974	8.2117e-16	hypothetical protein
SAXN108_0182	0.619467	0.0023795	ABC transporter ATP-binding protein
SAXN108_0188	0.637475	0.0025277	putative peptidase
SAXN108_0207	0.609555	1.2527e-09	putative thiolase
SAXN108_0208	0.639842	8.8375e-11	putative fatty oxidation complex protein
SAXN108_0209	0.600441	5.8615e-05	putative acyl-CoA dehydrogenase
SAXN108_0223	0.180907	1.0294e-40	putative PTS multi-domain regulatorcomponent
SAXN108_0224	0.229705	0.021622	PTS system%2C galactitol-specific IIA component
SAXN108_0225	0.191566	8.1792e-05	PTS system%2C galactitol-specific IIB component
SAXN108_0226	0.165953	5.4832e-23	PTS system%2C galactitol-specific IIC component
SAXN108_0227	0.242074	5.7475e-13	putative zinc-binding dehydrogenase
SAXN108_0229	0.383292	3.4067e-10	putative zinc-binding dehydrogenase
SAXN108_0232	0.632726	8.6623e-15	putative CDP-Glycerol:Poly(glycerophosphate)
SAXN108_0236	0.625661	4.3879e-19	putative zinc-binding dehydrogenase
SAXN108_0237	0.586333	1.0779e-25	putative CDP-Glycerol:Poly(glycerophosphate)
SAXN108_0245	0.594729	6.506e-19	Transcriptional regulator%2C GntR family
SAXN108_0246	0.546624	8.8046e-05	putative PTS transport system protein
SAXN108_0249	0.462161	1.5288e-103	Ribokinase
SAXN108_0250	0.459049	5.435e-40	putative ribose transport protein
SAXN108_0251	0.448273	6.2854e-111	putative sugar transport protein
SAXN108_0254	0.51901	4.1499e-06	hypothetical protein
SAXN108_0262	0.645549	1.1312e-42	ESAT-6/Esx family secreted protein EsxA/YukE
SAXN108_0275	0.610022	0.040965	hypothetical protein
SAXN108_0286	0.539709	7.3023e-07	hypothetical protein
SAXN108_0287	0.397255	9.5462e-12	hypothetical protein
SAXN108_0288	0.656247	1.6645e-08	hypothetical protein
SAXN108_0373	0.587506	0.0079123	putative glycine cleavage H-protein
SAXN108_0430	0.586001	1.1797e-46	Alkyl hydroperoxide reductase protein F
SAXN108_0471	0.61291	0.0062886	hypothetical protein
SAXN108_0493	0.440963	0.00059036	tandem lipoprotein
SAXN108_0496	0.450799	1.0224e-54	hypothetical protein
SAXN108_0497	0.454376	8.6434e-06	hypothetical protein
SAXN108_0498	0.450397	7.6803e-18	hypothetical protein
SAXN108_0500	0.610261	0.023631	putative cobalamin synthesis protein
SAXN108_0618	0.637451	2.5533e-06	serine-aspartate repeat-containing protein D
SAXN108_0627	0.573475	3.3078e-45	D-arabino-3-hexulose 6-phosphate formaldehyde lyase
SAXN108_0628	0.574388	2.1879e-39	6-phospho-3-hexuloisomerase
SAXN108_0634	0.392492	0.0063972	hypothetical protein
SAXN108_0635	0.186045	2.6025e-232	hypothetical protein
SAXN108_0653	0.622414	0.012623	repetative hypothetical protein
SAXN108_0655	0.598256	0.00021068	repetative hypothetical protein
SAXN108_0656	0.529281	0.002092	repetative hypothetical protein
SAXN108_0659	0.586958	0.0050989	repetative hypothetical protein
SAXN108_0697	0.321486	6.791e-84	ABC transporter permease
SAXN108_0698	0.321923	1.7865e-64	ABC transporter permease
SAXN108_0699	0.264524	2.1625e-43	ABC transporter ATP-binding protein
SAXN108_0701	0.622278	2.6246e-12	hypothetical protein
SAXN108_0726	0.651177	0.00022835	response regulator GraR
SAXN108_0728	0.482714	7.9833e-24	ABC transporter ATP-binding protein
SAXN108_0729	0.473057	1.7678e-56	ABC-type transport system permease component VraG
SAXN108_0829	0.654498	5.6452e-06	bacterial transferase hexapeptide domain protein
SAXN108_0862	0.656736	4.4774e-08	hypothetical protein
SAXN108_0866	0.515734	0.005847	hypothetical protein
SAXN108_0882	0.614674	9.508e-07	hypothetical protein
SAXN108_0883	0.65438	5.2643e-07	Methionine ABC transporter substrate-binding protein
SAXN108_0885	0.611054	5.2643e-07	extracellular enterotoxin type I
SAXN108_0886	0.629908	0.0027396	Superantigen enterotoxin SEL
SAXN108_0908	0.541052	2.085e-13	membrane protein
SAXN108_0918	0.636316	4.6575e-11	hypothetical protein
SAXN108_0923	0.515485	1.2842e-11	hypothetical protein
SAXN108_0924	0.509599	6.809e-23	N-acetyl-glucosamine catabolism-like protein
SAXN108_0925	0.604572	4.7126e-20	Glyoxylate reductase
SAXN108_0927	0.624332	5.2371e-38	D-alanine--polyphosphoribitol ligase subunit1
SAXN108_0928	0.521455	2.3739e-61	D-alanyl transfer protein DltB
SAXN108_0929	0.584891	0.0024086	D-alanine--polyphosphoribitol ligase subunit2
SAXN108_0930	0.521352	8.9674e-68	Polyglycerophosphate chain D-alanine transfer protein DltD
SAXN108_0955	0.346886	7.9328e-10	Argininosuccinate lyase
SAXN108_0956	0.36915	4.7146e-06	Argininosuccinate synthase
SAXN108_0975	0.462214	4.0256e-81	surface protein
SAXN108_1027	0.600923	0.039812	membrane protein
SAXN108_1044	0.462093	4.9551e-10	cysteine protease
SAXN108_1045	0.502504	2.6598e-16	Cysteine protease SspB
SAXN108_1046	0.461175	1.9154e-14	Glutamyl endopeptidase precursor%2C serine proteinase SspA
SAXN108_1099	0.605611	5.7758e-33	spermidine/putrescine ABC transporter substrate-binding protein
SAXN108_1118	0.609319	4.4353e-07	hypothetical protein
SAXN108_1129	0.452769	0.0066897	Heme transporter IsdDEF%2C permease component IsdF
SAXN108_1180	0.635044	1.0749e-09	Phospho-N-acetylmuramoyl-pentapeptide-transferase
SAXN108_1264	0.649721	2.7404e-12	Phosphatidate cytidylyltransferase
SAXN108_1317	0.272603	0.0080667	hypothetical protein
SAXN108_1318	0.532893	6.9273e-06	hypothetical protein
SAXN108_1350	0.637647	1.6224e-06	gamma-aminobutyrate permease
SAXN108_1376	0.620882	9.9652e-40	hypothetical protein
SAXN108_1408	0.588733	3.0593e-08	Aspartokinase
SAXN108_1410	0.623155	7.3833e-11	Aspartate-semialdehyde dehydrogenase
SAXN108_1411	0.630559	1.3106e-05	Dihydrodipicolinate synthase
SAXN108_1507	0.517993	6.4068e-05	hypothetical protein
SAXN108_1510	0.241454	0.00052429	hypothetical protein
SAXN108_1511	0.368115	7.201e-105	hypothetical protein
SAXN108_1513	0.453588	1.5867e-07	hypothetical protein
SAXN108_1558	0.306527	1.2998e-154	Glycine dehydrogenase [decarboxylating]
SAXN108_1559	0.367013	5.878e-81	Glycine dehydrogenase [decarboxylating]
SAXN108_1560	0.524849	7.279e-19	Aminomethyltransferase glycine cleavage system T protein
SAXN108_1677	0.584214	9.5905e-05	hypothetical protein
SAXN108_1688	0.553371	0.00041597	type III leader peptidase family protein
SAXN108_1798	0.531304	0.00010804	6%2C7-dimethyl-8-ribityllumazine synthase
SAXN108_1799	0.492237	1.2816e-09	3%2C4-dihydroxy-2-butanone 4-phosphate synthase
SAXN108_1800	0.569808	1.7498e-08	riboflavin synthase subunit alpha
SAXN108_1801	0.511729	1.8822e-12	Diaminohydroxyphosphoribosylaminopyrimidine deaminase
SAXN108_1836	0.653501	0.011457	hypothetical protein
SAXN108_1851	0.55125	7.6975e-05	lantibiotic leader peptide-processing serine protease
SAXN108_1853	0.528194	0.0027369	lantibiotic biosynthesis protein
SAXN108_1854	0.618397	0.00078801	Epidermin biosynthesis protein EpiB
SAXN108_1981	0.512696	3.4304e-53	Two component transcriptional regulator VraR
SAXN108_1982	0.493916	1.2613e-30	Sensor histidine kinase VraS
SAXN108_1983	0.502448	1.0267e-22	Transporter associated with VraSR
SAXN108_1985	0.495266	1.3114e-34	hypothetical protein
SAXN108_2050	0.592457	5.0071e-43	enterotoxin type A
SAXN108_2103	0.579308	2.3706e-15	Phage repressor
SAXN108_2104	0.537486	6.0624e-11	DNA helicase%2C phage-associated
SAXN108_2112	0.415588	1.2374e-05	hypothetical protein
SAXN108_2114	0.64077	0.012714	iron compound-binding protein
SAXN108_2137	0.334435	0.010894	hypothetical protein
SAXN108_2138	0.11289	1.1828e-26	YeeE/YedE family protein
SAXN108_2139	0	1.9237e-173	Site-specific recombinase
SAXN108_2140	0	2.1631e-49	hypothetical protein
SAXN108_2144	0	3.2585e-06	phage protein
SAXN108_2147	0	0.0019472	phage protein
SAXN108_2148	0	1.9692e-05	ribonucleoside-diphosphate reductase subunit
SAXN108_2149	0	0.041062	ribonucleoside-diphosphate reductase 2 alpha subunit
SAXN108_2150	0	1.6535e-21	ribonucleoside-diphosphate reductase
SAXN108_2154	0	3.9599e-12	hypothetical protein
SAXN108_2155	0	4.17e-25	hypothetical protein
SAXN108_2160	0	3.2231e-06	phage C-5 cytosine-specific DNA methylase
SAXN108_2161	0	0.00026554	phage putative methyltransferase
SAXN108_2163	0	9.3181e-06	Phage protein
SAXN108_2169	0	1.8226e-101	hypothetical protein
SAXN108_2170	0	1.4932e-107	DNA ligase%2C phage-associated
SAXN108_2171	0	5.1896e-13	hypothetical protein
SAXN108_2172	0	3.967e-13	hypothetical protein
SAXN108_2173	0	3.5882e-63	DNA polymerase III alpha subunit
SAXN108_2174	0	7.5798e-71	DNA polymerase III alpha subunit
SAXN108_2177	0	7.8502e-07	6'-aminoglycoside N-acetyltransferase (AAC(6'))
SAXN108_2181	0	3.4188e-65	hypothetical protein
SAXN108_2182	0	2.5072e-191	hypothetical protein
SAXN108_2183	0	0	Aminoglycoside 3'-phosphotransferase
SAXN108_2184	0	2.3484e-208	Streptothricin acetyltransferase
SAXN108_2185	0	5.0193e-137	streptomycin adenylyltransferase family protein
SAXN108_2186	0	1.0049e-103	hypothetical protein
SAXN108_2187	0	0.00099842	hypothetical protein
SAXN108_2191	0	0	phage protein
SAXN108_2192	0	0	phage protein
SAXN108_2193	0	5.7839e-07	phage protein
SAXN108_2194	0	0.00055537	hypothetical protein
SAXN108_2195	0	0.0064462	hypothetical protein
SAXN108_2196	0	1.1981e-14	phage putative phosphoesterase
SAXN108_2218	0	0.031507	hypothetical protein
SAXN108_2221	0	1.1396e-15	phage protein
SAXN108_2222	0	2.2853e-45	phage metallo-beta-lactamase superfamily protein
SAXN108_2223	0	5.8479e-57	phage putative phosphoesterase
SAXN108_2224	0	7.2765e-12	phage protein
SAXN108_2225	0	1.7942e-24	phage protein
SAXN108_2226	0	1.0258e-09	phage protein
SAXN108_2227	0	1.5214e-62	hypothetical protein
SAXN108_2228	0	1.8062e-38	hypothetical protein
SAXN108_2229	0	2.0862e-42	hypothetical protein
SAXN108_2230	0	8.5935e-43	hypothetical protein
SAXN108_2231	0	1.9883e-13	hypothetical protein
SAXN108_2232	0	0	phage protein
SAXN108_2233	0	0	phage protein
SAXN108_2234	0	7.3278e-77	phage integrase
SAXN108_2235	0	1.6428e-07	hypothetical protein
SAXN108_2236	0	1.4441e-08	hypothetical protein
SAXN108_2237	0	2.7159e-15	hypothetical protein
SAXN108_2238	0	4.3731e-05	transposase
SAXN108_2240	0	4.7957e-11	hypothetical protein
SAXN108_2241	0	0.0010092	hypothetical protein
SAXN108_2242	0	1.1205e-20	hypothetical protein
SAXN108_2243	0	6.1227e-27	hypothetical protein
SAXN108_2248	0	2.4917e-07	hypothetical protein
SAXN108_2249	0	7.0237e-41	hypothetical protein
SAXN108_2250	0	1.3535e-09	hypothetical protein
SAXN108_2252	0	1.6319e-37	phage protein
SAXN108_2253	0	7.3132e-13	hypothetical protein
SAXN108_2254	0	4.1422e-120	phage DNA-binding protein
SAXN108_2256	0	3.9852e-158	Phage protein
SAXN108_2257	0	1.1468e-67	hypothetical protein
SAXN108_2258	0	1.0444e-82	hypothetical protein
SAXN108_2259	0	1.8395e-54	hypothetical protein
SAXN108_2260	0	2.5939e-106	hypothetical protein
SAXN108_2261	0	1.2657e-94	hypothetical protein
SAXN108_2262	0	9.0209e-254	hypothetical protein
SAXN108_2263	0	2.3457e-41	hypothetical protein
SAXN108_2264	0	1.1246e-09	hypothetical protein
SAXN108_2266	0	5.035e-08	hypothetical protein
SAXN108_2267	0	2.4715e-07	hypothetical protein
SAXN108_2268	0	7.0158e-10	hypothetical protein
SAXN108_2269	0	4.3691e-215	hypothetical protein
SAXN108_2270	0	5.4771e-12	hypothetical protein
SAXN108_2271	0	0.0033435	hypothetical protein
SAXN108_2272	0	1.0405e-26	hypothetical protein
SAXN108_2273	0	8.8435e-292	hypothetical protein
SAXN108_2274	0	1.6046e-52	hypothetical protein
SAXN108_2275	0	8.0177e-178	hypothetical protein
SAXN108_2276	0	8.1914e-06	hypothetical protein
SAXN108_2278	0	1.1274e-47	hypothetical protein
SAXN108_2280	0	0.0026102	hypothetical protein
SAXN108_2281	0	2.2005e-06	phage protein
SAXN108_2282	0	1.8675e-09	phage protein
SAXN108_2283	0	0.00013807	hypothetical protein
SAXN108_2284	0	2.0528e-83	phage amidase
SAXN108_2285	0	1.8123e-22	hypothetical protein
SAXN108_2286	0	9.6066e-43	hypothetical protein
SAXN108_2287	0	0.00074274	hypothetical protein
SAXN108_2291	0.603841	3.8192e-10	hypothetical protein
SAXN108_2323	0.625953	6.1762e-08	sensor kinase protein
SAXN108_2324	0.623805	0.0062859	response regulator protein
SAXN108_2336	0.553696	4.9425e-07	Thiamin-phosphate pyrophosphorylase
SAXN108_2337	0.605919	1.4341e-08	Hydroxyethylthiazole kinase
SAXN108_2338	0.576085	3.1811e-12	Phosphomethylpyrimidine kinase
SAXN108_2339	0.57963	9.9752e-14	Thiaminase II
SAXN108_2341	0.327737	2.5533e-06	hypothetical protein
SAXN108_2398	0.389235	1.185e-36	Glucosamine--fructose-6-phosphate aminotransferase [isomerizing]
SAXN108_2399	0.488966	1.1928e-107	Glucosamine--fructose-6-phosphate aminotransferase [isomerizing]
SAXN108_2421	0.598649	1.1356e-08	hypothetical protein
SAXN108_2424	0.45982	2.5738e-42	putative transport system binding lipoprotein
SAXN108_2428	0.404224	5.4289e-05	major facilitator superfamily transporter
SAXN108_2456	0.642998	1.711e-08	M23/M37 peptidase domain-containing protein
SAXN108_2457	0.53417	1.6903e-26	hypothetical protein
SAXN108_2538	0.654301	1.9575e-05	Urease alpha subunit
SAXN108_2539	0.61175	0.0032377	Urease accessory protein UreE
SAXN108_2567	0.419654	0.0013349	hypothetical protein
SAXN108_2569	0.637452	0.024079	Sodium-dependent transporter
SAXN108_2570	0.628536	1.5811e-18	hypothetical protein
SAXN108_2591	0.659303	1.3205e-08	hypothetical protein
SAXN108_2593	0.481391	5.5105e-55	hypothetical protein
SAXN108_2606	0.390606	7.0257e-06	Teicoplanin resistance associated membrane protein TcaA
SAXN108_2607	0.520585	1.2471e-22	membrane protein
SAXN108_2616	0.510688	1.0451e-07	hypothetical protein
SAXN108_2685	0.484974	0.00025978	Transport ATP-binding protein CydD
SAXN108_2688	0.638553	2.2703e-29	hypothetical protein
SAXN108_2755	0.639896	6.4274e-17	Transcriptional regulator%2C MerR family
SAXN108_2756	0.635581	6.8905e-09	hypothetical protein
SAXN108_2782	0.527876	9.3239e-30	hypothetical protein
SAXN108_2807	0.634065	7.0831e-40	hypothetical protein
SAXN108_2814	0.617172	3.9092e-22	putative glycosyl transferase
SAXN108_2815	0.652161	7.2641e-23	putative phytoene dehydrogenase related protein
SAXN108_2841	0.491065	6.634e-35	Beta-lactamase
SAXN108_2845	0.657601	1.9671e-05	hypothetical protein
SAXN108_2856	0.63844	1.7269e-08	hypothetical protein
SAXN108_2881	0.237541	1.2586e-144	Choline dehydrogenase
SAXN108_2882	0.488987	1.5053e-50	Betaine aldehyde dehydrogenase
SAXN108_2884	0.316196	5.2701e-51	choline transporter
SAXN108_2887	0.43048	1.0393e-07	putative transporter protein
SAXN108_2895	0.621727	0.00024877	sensor kinase protein
SAXN108_2908	0.512649	2.0649e-24	Zinc metalloproteinase precursor
SAXN108_2928	0.47412	0.00042431	hypothetical protein
SAXN108_2929	0.355187	1.7298e-10	hypothetical protein
SAXN108_2930	0.321365	9.4555e-06	hypothetical protein
SAXN108_2947	0.635821	0.021368	HisF cyclase-like protein
SAXN108_2948	0.553204	0.0035648	Phosphoribosylformimino-5-aminoimidazole carboxamide ribotide isomerase
SAXN108_2949	0.419473	0.00050496	putative amidotransferase
SAXN108_2962	0.598829	5.7319e-17	hypothetical protein
